# Supplementary material for: Protaetia brevitarsis Extract Attenuates RANKL-Induced Osteoclastogenesis by Inhibiting the JNK/NF-κB/PLCγ2 Signaling Pathway
Source: Nutrients. 2023 Jul 19;15(14):3193. doi: 10.3390/nu15143193 (PMC10383183; doi:10.3390/nu15143193)
Supplement: Supplementary file 1 [file nutrients-15-03193-s001.zip]

Archive with 1 entries (1 files):
- nutrients-2490568-supplementary.pdf
